# Supplementary material for: Sofigait—A Wireless Inertial Sensor-Based Gait Sonification System
Source: Sensors (Basel). 2022 Nov 14;22(22):8782. doi: 10.3390/s22228782 (PMC9698922; doi:10.3390/s22228782)
Supplement: Supplementary file 1 [file sensors-22-08782-s001.zip]

Archive with 3 entries (3 files):
- Code S1.pdf
- Figure_S1.jpeg
- Participant_Rating S1.pdf
